# Supplementary material for: The Analysis of Transcriptomes and Microorganisms Reveals Differences Between the Intestinal Segments of New Zealand Rabbits
Source: Animals (Basel). 2026 Jan 26;16(3):390. doi: 10.3390/ani16030390 (PMC12896508; doi:10.3390/ani16030390)
Supplement: Supplementary file 1 [file animals-16-00390-s001.zip]

Archive with 1 entries (1 files):
- Reads quality control (QC) table S1.xlsx
