# Supplementary material for: The Analysis of Transcriptomes and Microorganisms Reveals Differences Between the Intestinal Segments of New Zealand Rabbits
Source: Animals (Basel). 2026 Jan 26;16(3):390. doi: 10.3390/ani16030390 (PMC12896508; doi:10.3390/ani16030390)
Supplement: Supplementary file 1 [file animals-16-00390-s001.zip › Reads quality control (QC) table S1.xlsx]

## Sheet: Sheet1
Sample	Raw Data		Valid Data		Valid Ratio(reads)	Q20%	Q30%	GC content%
	Read	Base	Read	Base
cecum1_1	77676706	11.65G	74933744	11.24G	96.47	99.61	96.41	52.5
cecum1_2	77049932	11.56G	74369004	11.16G	96.52	99.62	96.36	52.5
cecum1_3	79725036	11.96G	76884028	11.53G	96.44	99.66	96.48	52.5
cecum2_1	77714260	11.66G	75064626	11.26G	96.59	99.64	96.24	52.5
cecum2_2	79924432	11.99G	77186684	11.58G	96.57	99.68	96.48	52.5
cecum2_3	75863516	11.38G	73478670	11.02G	96.86	99.68	96.79	51
cecum3_1	68860172	10.33G	66450422	9.97G	96.5	99.7	96.39	52.5
cecum3_2	77986014	11.70G	75152596	11.27G	96.37	99.67	96.59	52.5
cecum3_3	77996884	11.70G	75250446	11.29G	96.48	99.63	96.46	52.5
colon1_3	82057990	12.31G	79525224	11.93G	96.91	99.65	96.65	52.5
colon1_4	81944480	12.29G	79384344	11.91G	96.88	99.69	96.79	52.5
colon1_5	78496196	11.77G	75971186	11.40G	96.78	99.63	96.76	52.5
colon2_3	81493496	12.22G	78863798	11.83G	96.77	99.69	96.81	51.5
colon2_4	79546452	11.93G	76997908	11.55G	96.8	99.69	97.19	49.5
colon2_5	82578938	12.39G	79865478	11.98G	96.71	99.66	96.8	52.5
colon3_1	81073072	12.16G	78366934	11.76G	96.66	99.64	96.89	52.5
colon3_2	81157736	12.17G	78600522	11.79G	96.85	99.64	96.76	52.5
colon3_3	77112578	11.57G	74604902	11.19G	96.75	99.73	97.37	52.5
duodenum1_1	79550504	11.93G	76911820	11.54G	96.68	99.63	96.81	51
duodenum1_2	78647302	11.80G	75853862	11.38G	96.45	99.58	96.5	52.5
duodenum1_4	69897320	10.48G	67482590	10.12G	96.55	99.49	96.5	52.5
duodenum2_1	72421618	10.86G	69977974	10.50G	96.63	99.5	96.35	52.5
duodenum2_2	79779020	11.97G	76840540	11.53G	96.32	99.61	96.53	52.5
duodenum3_3	78927410	11.84G	76260288	11.44G	96.62	99.66	96.67	52
duodenum3_4	75150204	11.27G	72563586	10.88G	96.56	99.64	96.72	52.5
duodenum3_5	74746928	11.21G	72025658	10.80G	96.36	99.63	96.6	52.5
ileum1_1	69565794	10.43G	67142248	10.07G	96.52	99.63	96.51	52.5
ileum1_2	77041468	11.56G	74380802	11.16G	96.55	99.63	96.59	52.5
ileum1_3	78436462	11.77G	75794776	11.37G	96.63	99.61	96.56	52.5
ileum1_4	77675364	11.65G	74929954	11.24G	96.47	99.61	96.53	52.5
ileum2_1	79628002	11.94G	76906872	11.54G	96.58	99.61	96.4	52.5
ileum2_2	79632826	11.94G	77073090	11.56G	96.79	99.58	96.48	53
ileum2_3	77559432	11.63G	75033598	11.26G	96.74	99.61	96.42	52.5
ileum3_1	77315050	11.60G	74954520	11.24G	96.95	99.62	96.93	50.5
ileum3_2	75307946	11.30G	72627934	10.89G	96.44	99.57	96.34	53
ileum3_3	71752170	10.76G	69306530	10.40G	96.59	99.57	96.4	53.5
internal_fat1_1	91011406	13.65G	86142168	12.92G	94.65	99.32	95.78	53
jejunum1_1	72481944	10.87G	69511450	10.43G	95.9	99.59	96.8	51
jejunum1_2	73644248	11.05G	70942284	10.64G	96.33	99.64	96.46	52.5
jejunum1_3	74180924	11.13G	71443978	10.72G	96.31	99.61	96.69	52.5
jejunum2_1	80295380	12.04G	77572472	11.64G	96.61	99.59	96.55	53.5
jejunum2_2	77753366	11.66G	75123106	11.27G	96.62	99.61	96.58	52.5
jejunum2_3	78136256	11.72G	75361974	11.30G	96.45	99.55	96.47	52.5
jejunum3_1	68010792	10.20G	65809400	9.87G	96.76	99.64	96.53	52.5
jejunum3_2	80620810	12.09G	78050042	11.71G	96.81	99.61	96.47	52.5
jejunum3_3	68424134	10.26G	66250070	9.94G	96.82	99.68	96.96	51
